# Supplementary material for: Targeting Acne Bacteria and Wound Healing In Vitro Using Plectranthus aliciae, Rosmarinic Acid, and Tetracycline Gold Nanoparticles
Source: Pharmaceuticals (Basel). 2022 Jul 28;15(8):933. doi: 10.3390/ph15080933 (PMC9412649; doi:10.3390/ph15080933)
Supplement: Supplementary file 1 [file pharmaceuticals-15-00933-s001.zip]

Archive with 1 entries (1 files):
- pharmaceuticals-1769614-supplementary.pdf
